# Supplementary material for: Bearing Aluminum-Based Alloys: Microstructure, Mechanical Characterizations, and Experiment-Based Modeling Approach
Source: Materials (Basel). 2022 Nov 25;15(23):8394. doi: 10.3390/ma15238394 (PMC9735459; doi:10.3390/ma15238394)
Supplement: Supplementary file 1 [file materials-15-08394-s001.zip]

Archive with 1 entries (1 files):
- materials-1978791-supplementary.pdf
